# Supplementary material for: Modified N-linked glycosylation status predicts trafficking defective human Piezo1 channel mutations
Source: Commun Biol. 2021 Sep 6;4:1038. doi: 10.1038/s42003-021-02528-w (PMC8421374; doi:10.1038/s42003-021-02528-w)
Supplement: Supplementary file 3 — Supplementary Data 1 [file 42003_2021_2528_MOESM3_ESM.xlsx]

## Sheet: Fig1
Fig 1L
Control	5min	8 h	16 h
117.8	183.2	19.7	24.4
61.3	275	39.1	15.1
135.8	141.6	95.4	22.4
277.4	156.7	42.9	11.9
134.5	149.2	123.9	23.8
143.7	72.5	82.9	46.7
272.5	171.8	27.8	53.1
90.5	178.5	84.2	26.2
	168.4	45.3

## Sheet: Fig 2
Fig 2B
Fibroblast	Neuro 2A + P1-GFP	HEK293 + P1-GFP
14.93	0.608	0.425
19.7	0.702	0.413
11.47	0.747	0.431
10.77

## Sheet: Fig 3
Fig 3 C right panel
P1-GFP -	P1-GFP +	N2294Q -	N2294Q +	N2331Q -	N2331Q +	CapQQ -	CapQQ +
0.414	0.111	0.415	0.059	0.384	0.066	0.171	0.144
0.42	0.07	0.374	0.077	0.352	0.06	0.108	0.116
0.402	0.034	0.428	0.046	0.429	0.048	0.143	0.023

## Sheet: Fig 4
4B
P1-GFP	N2294Q	N2331Q	N2293Q & N2331Q
146.81	61.6	152.71	14.5
37.37	181.478	211.785	10.22
111.49	185.776	196.008	7.06
107.54	165.809	234.56	30.88
96.09	36.32	132.133	12.98
140.9	83.65	59.8539	6.65
181.15	217.13	66.8449	2.37
209.3	57.8335	45.36	16.5
142.334	152.71	23.6823
195.914
4C
P1-GFP	N2294Q	N2331Q	N2293Q & N2331Q
50.9312	28.68	45.0308	N.D.
61.6922	59.1	63.3425
52.0331	78.35	53.2003
80.297	77.7554	62.2772
59.9531	78.35	64.2272
73.0698	77.7554	64.9325
107.394	71.144	75.2344
86.325	77.658	78.3622
100.788	83.0096	104.366
85.265	36.6162	94.1377
151.16	43.3164	77.7976
140.95	42.4959	94.7792
112.818	75.0849	75.4453
137.588	30.93	85.8675
75.2436	64.3753	83.2747
99.8823	116.763	112.528
90.3534	130.554	91.2354
	139.05	89.57
	167.529	107.252
	123.813	240.823
	139.05	81.2425
	167.529	85.5409
	123.813
	45.0308
	63.3425
	53.2003
4 E
Cytoplasm number of Au				Membrane number of Au				Membrane/Cyto ratio
P1-GFP	CapQQ	-ve		P1-GFP	CapQQ	-ve		P1-GFP	CapQQ
4.599	9.525	0.667		0.902	0.482	0.32		0.196	0.055
3.291	3.726	1.116		1.902	0.203	0.099		0.578	0.051
6.672	12.71	0.883		1.531	0.712	0.32		0.229	0.056
4.999	21.569	0.042		1.299	1.184	0.107		0.26	0.055
3.013	4.391	0.941		0.125	0.525	0.169		0.041	0.119
6.054	8.404	0.678		1.289	0.453	0.143		0.213	0.054
3.105	1.792	0.133		5.184	0.495	0.07		1.67	0.276
3.273	4.225			0.99	0.313			0.302	0.074
3.329				1.302				0.391
4.023				1.876				0.466
2.668				3.769				1.413

## Sheet: Fig 5
5E
Split	Split N2293Q N2331Q
79.9	3.7
383.1	1.8
70.5	3.7
86.2	7.5
78.1	14.6
53.3	7.3
151.4	6.6
98.6	2.7
60.4	1.5
126.6
99.8

## Sheet: Fig 6
6B
P1-GFP	N295Q	N658Q	N885Q	N892Q	N1095Q
99.5	43.3	63.8	37	64.88	118.7
283.2	31.7	124.5	120.5	232.7	77.2
90.6	56.2	36.4	0	205.7	52.5
122.6	75	103.5	36.4	239.6	65.1
72.6	75.1	67.7	39.3	135.5	38.8
111.4	278.6	94.4	33.3	242.9	157.8
358.5	41.2	59.3	37.2	62.7	270.4
179.2	281.6	57.8	34.5	63.6	162.4
151.2	165.6	141	17.9	47	128.2
80.1	89		6	121.1	111.5
80.3	133.7		5.2	68.7	94.6
126.6	143.3		26.6	212.2
108.3	72.8		18.6
309.7
154.7
6E
P1-GFP	N885Q	N295,885Q	N658,885Q	QQ	5Q	7Q
99.5	37	14.6	25.4	14.5	3.5	1.7
283.2	120.5	3.4	4.8	10.22	1.2	0.1
90.6	2.7	3.5	4.6	7.06	1.8	2
122.6	36.4	5.8	20.1	30.88	10.8	0.5
72.6	39.3	1.7	31.3	12.98	3.5	0.1
111.4	33.3	6.4	19.4	6.65	1.7	0.2
358.5	37.2	27.2	3.9	2.37	28.1	3.2
179.2	34.5	23.5	25.8	16.5	0.2
151.2	17.9	7.5	6.5		8.9
80.1	6	24.5	19.8		8.5
80.3	5.2	27.2			15
126.6	26.6	31.6			3.7
108.3	18.6	4			3.5
309.7		31.3			15.4
154.7
6F
P1-GFP	7 N-Q
0.196	0.171
0.578	0.209
0.229	0.071
0.26	0.187
0.041	0.201
0.213	0.995
1.67	0.086
0.302	0.302
0.391	0.094
0.466	0.266
1.413	0.179
	0.031
	0.243
	0.056
	0.172
	0.085
	0.015
	0.076
	0.247
	0.003

## Sheet: Fig 7
7B
P1-GFP	Cap-QQ	L939M	G2029R
0.367	0.096	0.331	0.143
0.343	0.089	0.381	0.075
0.474	0.104	0.386	0.115
0.313	0.091	0.302	0.117
0.337	0.104	0.435	0.1477
0.376	0.151	0.317	0.135
0.438	0.121
7C
P1-GFP	G2029R
0.196	0.069
0.578	0.191
0.229	0.207
0.26	0.307
0.041	0.335
0.213	0.11
1.67	0.106
0.302	0.086
0.391	0.353
0.466
1.413
7E
P1-GFP	CapQQ	L939M	G2029R
146.81	14.5	175.2	1.24
37.37	10.22	97.9	3.87
111.49	7.06	131.5	4.31
107.54	30.88	143.1	2.96
96.09	12.98	148.3	4.49
140.9	6.65	115.4
181.15	2.37
209.3
142.33
195.91
7F
P1-GFP
PressuremmHg)	data1	data2	data3	data4	data5	data6	data7	data7
0	0	0	0	0	0	0	0	0
10	0.014544	0.050379	0.085746	0.004851	0.0118	0.020648	0.010168	0.085756
20	0.022492	0.112889	0.288211	0.035072	0.01244	0.025513	0.181709	0.370534
30	0.059474	0.351342	0.515148	0.085038	0.095829	0.116912	0.630098	0.653937
40	0.223514	0.635166	0.658386	0.439566	0.616892	0.270359	0.88461	0.789143
50	0.588549	0.883745	0.741935	0.639455	0.812334	0.54321	0.997767	0.925411
60	0.668252	0.906093	0.82771	0.899133	0.868827	0.718882	0.90037	0.963783
70	0.888799	0.988815	0.992212	0.999172	0.994528	0.919317
80	0.99257					0.996605
L939M
PressuremmHg)	data1	data2	data3	data4	data5	data6	data7	data7	data8	data9
0	0	0	0	0	0	0	0	0	0	0
10	0.00692	0.002547	0.039992	0.013174	0.002238	0.004824	0.003859	0.029066	0.01881	0.009914
20	0.055542	0.019194	0.093803	0.010284	0.001432	0.007326	0.019014	0.021378	0.04038	0.010482
30	0.302193	0.162236	0.307246	0.009921	0.001758	0.011194	0.048077	0.024779	0.217129	0.026131
40	0.511912	0.298299	0.469193	0.008605	0.072808	0.271458	0.147726	0.253316	0.551161	0.204576
50	0.742133	0.379646	0.695828	0.106133	0.439878	0.632469	0.237552	0.448262	0.919981	0.229961
60	0.851788	0.497206	0.995547	0.371701	0.830014	0.928297	0.84619	0.522941	0.933102	0.47727
70	1.00001	0.664681	1.0023	0.49428	0.861332	0.996165	1.00023	0.992342	0.988936	0.489413
80	0.90988	0.837482		0.655238				0.907368		0.631567
90		1.00052		0.982129						0.900977
100		0.991814		0.998463						0.996612
7G
P1-GFP	L939M
49.92	37.83
34.75	61.88
21.84	42.58
44.48	72.48
37.49	49.88
50.29	46.62
26.68	54.64
22.72	54.75
	38.11
	81.77

## Sheet: Fig 8
8C
P1-GFP	P1-mCh	P1-GFP/P1-mCh	S217L-GFP	S217L-mCh	P1-mCh/S217L-GFP	P1-GFP/S217L-mCh	P1-GFP/S217L-GFP
358.5	164.6	71.7	2.5	4.1	6.6	6.8	3.7
179.2	201.9	102.5	7.6	8.6	0	10.9	44
151.2	220.2	231.3	0.2	5.7	7.2	29.7	59.5
80.1	45.6	120.5	0.3	2.4	10.1	29.9	4.6
80.3	98.9	134.6	0.2	8.9	33.6	3.3	9.8
126.6	175.2	192.3	2.7	2	7.2	25.5	12.3
108.3	92.9	227.1	4.7	6.6	12.7	3.6	5.8
309.7	42	100.5	0.2	2.6	30.7	11.9	5.1
154.7	152.1	411.3	0.2		4.7	26.4	10.7
	253.4		1.5			4.5	5.3
	152.6		0.9
			1.1
